# Supplementary material for: The Modulation of NADPH Oxidase Activity in Human Neutrophils by Moroccan Strains of Leishmania major and Leishmania tropica Is Not Associated with p47phox Phosphorylation
Source: Microorganisms. 2021 May 10;9(5):1025. doi: 10.3390/microorganisms9051025 (PMC8151549; doi:10.3390/microorganisms9051025)
Supplement: Supplementary file 1 [file microorganisms-09-01025-s001.zip]

Archive with 1 entries (1 files):
- microorganisms-1147192-supplementary.pdf
